# Supplementary material for: DNA methylome profiling of circulating tumor cells in lung cancer at single base-pair resolution
Source: Oncogene. 2021 Feb 9;40(10):1884–95. doi: 10.1038/s41388-021-01657-0 (PMC7946637; doi:10.1038/s41388-021-01657-0)
Supplement: Supplementary file 6 — Supplementary TableS1 [file 41388_2021_1657_MOESM6_ESM.xlsx]

## Sheet: Sheet1
Table S1 Statistics of µWGBS data
Sample ID	Origins	Total clean reads	Percentage of mapped reads	Coverage	Unique CpGs	CpG Coverage	Bisulfite conversion rate
Patient1_T	Primary tumor	72611302	0.79	0.765	19515495	0.68	0.996
Patient3_T	Primary tumor	74170976	0.74	0.729	18394363	0.641	0.997
Patient4_T	Primary tumor	76032966	0.8	0.772	19605368	0.683	0.996
Patient5_T	Primary tumor	127474672	0.83	0.827	22550805	0.786	0.997
Patient6_T	Primary tumor	80323744	0.79	0.779	20034556	0.698	0.997
Patient1_N	Normal tissue	83076670	0.79	0.784	20178908	0.703	0.996
Patient3_N	Normal tissue	73172694	0.78	0.765	19472497	0.678	0.996
Patient4_N	Normal tissue	73569930	0.81	0.767	19454567	0.678	0.996
Patient5_N	Normal tissue	124755910	0.84	0.839	22849295	0.796	0.995
Patient6_N	Normal tissue	70098278	0.8	0.77	19693191	0.686	0.996
10-cell A549	Cell lines	127374341	0.54	0.601	16660129	0.58	0.994
50-cell A549	Cell lines	162241376	0.62	0.68	19437132	0.61	0.997
