# Supplementary material for: DNA methylome profiling of circulating tumor cells in lung cancer at single base-pair resolution
Source: Oncogene. 2021 Feb 9;40(10):1884–95. doi: 10.1038/s41388-021-01657-0 (PMC7946637; doi:10.1038/s41388-021-01657-0)
Supplement: Supplementary file 9 — Supplementary TableS4 [file 41388_2021_1657_MOESM9_ESM.xlsx]

## Sheet: Sheet1
Table S4 KEGG pathway enrichment analysis
KEGG ID	Description	No. of genes	F.D.R.
hsa04550	Signaling pathways regulating pluripotency of stem cells	7	0.000720045
hsa04330	Notch signaling pathway	4	0.0017229
hsa04390	Hippo signaling pathway	4	0.03
hsa04024	cAMP signaling pathway	12	0.01
hsa04921	Oxytocin signaling pathway	12	0.0015
hsa04010	MAPK signaling pathway	13	0.03
